# Supplementary material for: Platelet and Erythrocyte Extravasation across Inflamed Corneal Venules Depend on CD18, Neutrophils, and Mast Cell Degranulation
Source: Int J Mol Sci. 2021 Jul 8;22(14):7360. doi: 10.3390/ijms22147360 (PMC8329926; doi:10.3390/ijms22147360)
Supplement: Supplementary file 1 [file ijms-22-07360-s001.zip]

Archive with 1 entries (1 files):
- ijms-1250200-supplementary 2.pdf
